# Supplementary material for: UPLC–TOF–MS Method for Simultaneous Quantification of Steroid Hormones in Tissue Homogenates of Zebrafish with Solid-Phase Extraction
Source: Molecules. 2021 Oct 14;26(20):6213. doi: 10.3390/molecules26206213 (PMC8539474; doi:10.3390/molecules26206213)
Supplement: Supplementary file 1 [file molecules-26-06213-s001.zip]

Archive with 1 entries (1 files):
- molecules-1400132-supplementary.pdf
